# Supplementary material for: Development of a Potency Assay for Nous-209, a Multivalent Neoantigens-Based Genetic Cancer Vaccine
Source: Vaccines (Basel). 2024 Mar 19;12(3):325. doi: 10.3390/vaccines12030325 (PMC10975996; doi:10.3390/vaccines12030325)
Supplement: Supplementary file 1 [file vaccines-12-00325-s001.zip]

Archive with 1 entries (1 files):
- vaccines-2890390-supplementary.pdf
